# Supplementary material for: Single-Cell Transcriptomic Analysis of the Potential Mechanisms of Follicular Development in Stra8-Deficient Mice
Source: Int J Mol Sci. 2025 Apr 15;26(8):3734. doi: 10.3390/ijms26083734 (PMC12027774; doi:10.3390/ijms26083734)
Supplement: Supplementary file 1 [file ijms-26-03734-s001.zip]

Archive with 7 entries (7 files):
- Captions for Supplementary figures and table.pdf
- Figure S1.pdf
- Figure S2.pdf
- Figure S3.pdf
- Figure S4.pdf
- Figure S5.pdf
- Table S1.xlsx
