# Supplementary material for: Single-Cell Transcriptomic Analysis of the Potential Mechanisms of Follicular Development in Stra8-Deficient Mice
Source: Int J Mol Sci. 2025 Apr 15;26(8):3734. doi: 10.3390/ijms26083734 (PMC12027774; doi:10.3390/ijms26083734)
Supplement: Supplementary file 1 [file ijms-26-03734-s001.zip › Table S1.xlsx]

## Sheet: Sheet1
	E14.5	E16.5	Stra8_KO_E14.5	Stra8_KO_E16.5
Estimated number of cells	7000	6000	28070	8835
Median Genes per Cell	3028	2258	1646	4560
Mean Reads per Cell	76821	83678	19382	61161
Fraction Reads in Cells	0.823	0.488	0.89	0.89
Total genes detected	21261	20725	26832	26350
Median UMI counts per cell	10304	7153	3085	15239
Number of Reads	537752252	502069058	544044591	540355418
Sequencing saturation	0.69	0.688	0.409	0.499
Reads mapped to genome	0.948	0.941	0.959	0.963
Reads Mapped Confidently to Transcriptome	0.694	0.893	0.792	0.772
Valid Barcodes	0.97	0.972	0.952	0.955
Valid UMIs	1	1	1	1
Q30 Bases in Barcode	0.957	0.946	0.956	0.957
Q30 bases in RNA read	0.91	0.9	0.912	0.913
Q30 bases in UMI	0.953	0.943	0.948	0.95
